# Supplementary material for: Sam68 promotes hepatic gluconeogenesis via CRTC2
Source: Nat Commun. 2021 Jun 7;12:3340. doi: 10.1038/s41467-021-23624-9 (PMC8185084; doi:10.1038/s41467-021-23624-9)
Supplement: Supplementary file 4 — Source Data [file 41467_2021_23624_MOESM4_ESM.xlsx]

## Sheet: Figure 1a
Figure 1a	mg/dl
	Fed	Fed		Fast-5h	Fast-5h		Fast-16h	Fast-16h
	WT	Sam68–/–		WT	Sam68–/–		WT	Sam68–/–
	167	125		123	130		83	73
	168	157		132	127		98	76
	184	120		171	128		94	89
	141	110		142	106		81	80
	207	119		128	114		85	78
	169	148		131	95		74	83
	140	142		130	85		80	72
	148	140		140	146		67	77
	182	135		168			97	73
	161	154		165			80	76
	171						96	80
	148						83	89
							98	65
							94	62
							81	69
							85	70
							85	67
							82	61
							70	52
							64	64
							61
							65
							78
							76

## Sheet: Figure 1b
Figure 1b	PTT	mg/dl
Time (Min)	WT
0	83	98	94	81	85	74	80	67	97	80	96
15	155	160	133	142	142	151	129	142	167	151	167
30	179	151	164	180	191	180	168	171	185	167	185
45	201	191	188	183	209	223	194	228	191	194	206
60	160	146	181	163	179	189	175	199	205	169	182
90	116	130	147	129	140	181	195	149	237	146	167
120	123	109	140	134	129	151	140	129	209	126	139
Time (Min)	Sam68–/–
0	73	76	89	95	80	78	83	72	77
15	137	128	98	95	120	170	111	113	153
30	208	173	117	200	118	180	128	149	172
45	184	217	151	206	106	188	136	178	180
60	176	180	150	204	94	196	106	179	157
90	114	130	73	140	84	149	89	142	136
120	101	84	64	123	73	130	82	109	117

## Sheet: Figure 1c
Figure 1c	GcTT	mg/dl
Time (Min)	WT
0	123	132	171	142	128	131	130	140	168	165
15	194	263	317	194	219	184	218	192	250	219
30	201	240	228	187	170	156	162	183	246	181
45	195	167	190	155	131	142	153	161	175	180
60	180	179	239	191	126	112	133	161	182	167
90	154	173	153	132	124	112	139	165	177	138
120	163	144	128	128	133	142	121	143	160	155
Time (Min)	Sam68–/–
0	130	127	128	106	114	95	85	146
15	197	215	227	194	151	207	126	256
30	183	191	154	114	142	143	120	217
45	190	162	116	131	142	130	126	184
60	168	158	112	134	142	139	116	175
90	133	130	122	138	129	127	106	165
120	132	126	123	100	130	121	93	156

## Sheet: Figure 1d
Figure 1d	mg/dl
	Fed	Fed		Fast-5h	Fast-5h		Fast-16h	Fast-16h
	Sam68f/f	Sam68LKO		Sam68f/f	Sam68LKO		Sam68f/f	Sam68LKO
	170	130		148	106		55	46
	190	175		149	127		75	52
	170	128		150	141		54	71
	190	139		133	127		63	52
	150	130		144	130		68	62
	146	149		145	142		67	43
	159	153		151	115		70	58
	149	154			110			56
	166	127						52
	179	126
	138	130
	161	142
	168	143
		119
		158
		154

## Sheet: Figure 1e
Figure 1e	PTT	mg/dl
Time (Min)	Sam68f/f
0	55	75	54	63	68	67	70
15	122	129	127	104	104	106	154
30	162	178	185	171	162	162	220
45	210	213	228	200	187	204	216
60	200	248	201	174	189	199	212
90	160	165	147	134	133	159	157
120	119	146	111	101	101	107	139
Time (Min)	Sam68LKO
0	46	52	71	52	62	43	58	56	52
15	99	174	131	127	110	103	159	80	94
30	171	179	208	167	139	129	188	147	163
45	196	164	188	168	143	137	167	139	163
60	187	161	178	137	150	121	159	157	162
90	141	148	150	118	98	95	134	135	129
120	106	111	115	85	82	68	117	113	114

## Sheet: Figure 1f
Figure 1f	GcTT	mg/dl
Time (Min)	Sam68f/f
0	148	149	150	133	144	145	151
15	284	228	245	277	222	251	258
30	307	186	227	273	194	211	296
45	214	173	165	230	173	169	210
60	174	192	162	176	147	159	211
90	141	148	142	143	133	136	163
120	131	147	145	132	120	131	159
Time (Min)	Sam68LKO
0	106	127	141	127	130	142	115	110
15	157	166	222	232	206	234	216	225
30	118	200	222	167	159	165	171	178
45	106	149	166	142	109	143	155	137
60	117	158	145	146	118	128	133	122
90	104	122	133	111	119	112	117	122
120	88	110	122	97	112	107	114	122

## Sheet: Figure 1g
Figure 1g	GTT	mg/dl
Time (Min)	Sam68f/f
0	70	104	68	61	69	66
15	336	371	344	297	325	338
30	287	386	316	216	239	319
45	187	310	229	149	219	269
60	178	216	213	126	155	200
90	110	152	138	94	108	140
120	90	168	119	87	96	155
Time (Min)	Sam68LKO
0	51	57	63	50	63	47	62	67
15	312	240	242	254	242	289	337	205
30	272	195	224	236	186	215	324	272
45	144	143	144	197	126	205	251	237
60	138	105	133	154	106	150	236	147
90	107	84	101	99	77	92	129	102
120	81	84	86	77	67	74	85	88

## Sheet: Figure 1h
Figure 1h	ITT	mg/dl
Time (Min)	Sam68f/f
0	128	120	122	142	116	151	175
15	95	120	69	66	69	123	159
30	65	95	71	66	63	83	139
45	59	98	58	59	40	79	115
60	56	117	40	51	31	55	109
90	56	121	41	57	60	81	120
120	52	124	46	75	62	88	132
Time (Min)	Sam68LKO
0	116	127	117	79	104	115		113
15	81	107	68	50	85	87	75	55
30	77	72	55	10	30	79	61	14
45	29	76	59	10	11	59	56	10
60	20	72	41	10	10	55	52	10
90	11	57	47	15	15	70	60	15
120	20	73	42	30	30	82	63	40

## Sheet: Figure 1j
Figure 1j	ng/ml
	Fed	Fed		Fast-16h	Fast-16h
	Sam68f/f	Sam68LKO		Sam68f/f	Sam68LKO
	2.61809	1.50106		0.21383	0.293617
	4.86277	1.55957		0.575532	0.304255
	3.43723	1.35745		0.187234	0.357447
	1.09681	0.52234		0.389362	0.256383
	1.41064	1.76702		0.27234	0.160638
	1.91596	0.894681		0.309574	0.256383
	2.35745	2.85745		0.798936	0.070213
	1.34681	1.34149		0.251064	0.118085
	1.83085	0.96383		0.46383	0.261702
	1.09681	2.15532		0.330851	0.224468
		0.490426		0.229787
		0.479787

## Sheet: Figure 1k
Figure 1k	GIR (mg/kg/min)-Left																		GIR (mg/kg/min)-Right
Time (Min)	Sam68f/f									Sam68LKO									Sam68f/f	Sam68LKO
0	3.23	1.97	2.86	1.52	2.61	2.53	1.83	2.35		1.9	2.5	3.6	2.63	2.31	2.53	2.68	1.8		6.29	14.98
10	3.23	3.95	2.86	2.27	4.35	3.38	1.83	3.53		3.81	8.33	7.21	4.39	5.38	5.91	5.36	3.59		6.18	15.17
20	4.84	3.95	1.43	3.79	7.83	5.06	2.74	4.71		6.35	12.5	11.71	7.02	9.23	11.81	9.82	5.99		7.71	16.58
30	4.84	3.95	2.86	3.03	6.09	5.91	3.65	5.29		7.62	15.83	14.41	9.65	11.54	12.66	12.5	5.99		9.09	12.63
40	5.65	3.95	4.29	4.55	6.96	5.06	3.65	6.47		10.16	18.33	11.71	13.16	13.08	14.35	13.39	5.99		12.7	16
50	5.65	5.26	7.14	5.3	7.83	5.91	2.74	7.65		8.89	18.33	12.61	14.91	14.62	15.19	14.29	6.59		12.66	15.7
60	4.84	5.26	6.43	4.55	9.57	7.59	3.65	7.65		8.89	20.83	16.22	13.16	16.92	13.5	14.29	6.59		5.84	18.57
70	5.65	5.92	7.14	5.3	11.3	9.28	4.57	8.82		9.52	21.67	16.22	14.04	16.92	13.5	15.18	7.19		6.71	10.42
80	6.45	7.24	7.86	6.82	12.17	10.97	4.57	9.41		11.43	20.83	15.32	14.04	16.15	13.5	16.07	8.98
90	7.26	6.58	6.43	8.33	13.04	10.97	4.57	7.65		12.7	19.17	16.22	13.16	15.38	15.19	17.86	9.58
100	6.45	5.26	7.14	9.09	12.17	13.5	6.39	4.71		15.24	8.33	18.02	12.28	16.15	15.19	19.64	9.58
110	5.65	5.26	7.86	10.61	13.04	13.5	7.31	5.29		17.78	13.33	16.22	10.53	16.15	16.88	18.75	11.38
120	5.65	6.58	9.29	10.61	13.04	14.35	6.39	6.47		17.78	14.17	17.12	13.16	16.15	17.72	20.54	12.57

[truncated: 108 more sheets: Figure 1l, Figure 1m, Figure 1n, figure 1o, Figure 1p, Figure 1q, Figure 1r, Figure S1c, Figure S1d, Figure S1e, Figure S1f, Figure S1g, Figure S1h, Figure S1i, Figure S1j, Figure 2a, Figure 2b, Figure 2c, Figure 2d, Figure 2e …]
